# Supplementary material for: Polypore fungi as a flagship group to indicate changes in biodiversity – a test case from Estonia
Source: IMA Fungus. 2021 Jan 18;12:2. doi: 10.1186/s43008-020-00050-y (PMC7812660; doi:10.1186/s43008-020-00050-y)
Supplement: Supplementary file 1 — Additional file 1. Estonian forest types, their main characteristics, and treatment in the polypore habitat analyses. [file 43008_2020_50_MOESM1_ESM.xlsx]

## Sheet: Additional-file-1
Additional file 1. Estonian forest types, their main characteristics, and treatment in the polypore habitat analyses. The typology and descriptions are based on Lõhmus (1984, 2004) and are used in practical forest management and planning in Estonia.
Polypore fungi as a flagship group to indicate changes in biodiversity – a test case from Estonia. IMA Fungus. Runnel K, Miettinen O, Lõhmus A. Corresponding author: Kadri Runnel, Tartu University, kadri.runnel@ut.ee
						Habitat codes in ordination (Fig. 10) by composition (*old growth)							Fig. 10 categorization
Site type groupa	Forest site type	Dominant tree species	Productivityb	Topsoil pH(KCl)	% in Estoniac	Pinus	Pinus-mixed	Picea	Picea-mixed	Betula	Populus	Deciduous	Soil	Forest type
Alvar	Arctostaphylos	Pinus sylvestris	V-Va	6.0-7.3	0.1
	Calamagrostis	Pinus sylvestris, Picea abies	III-IV	6.0-7.5	2.6	24,25*	26,27*						calcareous	alvar
	Sesleria	Pinus sylvestris	IV-Va	6.5-7.5	0.2
Heath	Cladonia	Pinus sylvestris	IV-Va	3.0-4.5	0.3	53*	54						poor	heath
	Calluna	Pinus sylvestris	IV	2.5-4.0	0.3	28*							poor	heath
Dry boreal	Vaccinium vitis-idae	Pinus sylvestris	II-III	3.5-5.0	3.4	45,46*	47,48*						poor	dry boreal
	Vaccinium myrtillus	Pinus sylvestris	II-III	2.6-3.7	6.9			35	34			36	poor	dry boreal
	Oxalis-Vaccinium	Pinus sylvestris	I-II	4.0-5.5	2.3		22,23*						poor	dry boreal
	Oxalis-Myrtillus	Picea abies	I-II	3.0-4.0	5.2		16,17*	13,14*	11,12*			15	fertile	meso-eutrophic
	Polytrichum-Myrtillus	Pinus sylvestris, Picea abies	III	2.4-3.5	1.8
Meso-eutrophic	Oxalis	Picea abies	Ia-I	3.2-4.2	4.7		9,10*	8*	6,7*				fertile	meso-eutrophic
	Hepatica	Picea abies	Ia-II	5.5-7.0	5.1
Eutrophic	Aegopodium	Picea abies, Betula	Ia-I	4.7-6.5	10.3		42,43*	41	39,40*	38	37*		fertile	eutrophic
	Dryopteris	Betula, Alnus glutinosa	Ia-II	5.0-7.0	0.1				51*			52	fertile	eutrophic
Europhic paludifying	Filipendula	Betula, Alnus glutinosa	II-III	5.3-6.0	11				2,3*	1		4,5*	fertile	wet
	Carex	Betula, Pinus sylvestris	IV-Va	>5.6	1.3
	Equisetum	Betula, Pinus sylvestris	IV-Va	4.0-6.0	0.7
	Carex - Filipendula	Betula spp.	III	5.3-6.0	5
Oligotrophic paludifying	Vaccinium uliginosum	Pinus sylvestris	IV-Va	2.4-3.6	0.6
	Polytrichum	Pinus sylvestris, Picea abies	III-IV	2.6-3.6	0.2
Swamp forest	Stagnant-water swamp	Betula pubescens	IV-Va	4.8-6.5	0.9
	Mobile-water swamp	Betula pubescens, Alnus glutinosa	II-III	5.0-6.5	2				29,30*			31	fertile	wet
Bog forest	Transitional (mixotrophic) bog	Pinus sylvestris, Betula pubescens	V-Va	3.5-5.0	3.7
	Ombrotrophic bog	Pinus sylvestris	V-Va	2.3-3.6	1.7	50							poor	wet
Drained peatland	Drained-Myrtillus	Pinus sylvestris	II-III	2.6-3.8	14.5	32	33						poor	drained
	Drained-Oxalis	Picea abies	I-III	4.0-6.5		19*	20,21*		18*				poor	drained
Notes
a as used in the ordination analysis
b six classes from the highest productivity (Ia) to lowest (Va) productivity
c % of all forest land, according to national statistical forest survey (Adermann 2008)
References
Adermann, V. 2008. Eesti metsad 2007. Metsavarude hinnang statistilisel valikmeetodil [Estonian forests 2007. Assessment of forest resources based on statistical sampling method.] Tallinn
Lõhmus, E. 1984. Eesti metsakasvukohatüübid [Estonian forest site types]. Eesti NSV Agrotööstuskoondise Info- ja Juurutusvalitsus, Tallinn. [in Estonian]
Lõhmus, E. 2004. Eesti metsakasvukohatüübid [Estonian forest site types], 2nd ed.Loodusfoto, Tartu, Estonia. [In Estonian].
