# Supplementary material for: Polypore fungi as a flagship group to indicate changes in biodiversity – a test case from Estonia
Source: IMA Fungus. 2021 Jan 18;12:2. doi: 10.1186/s43008-020-00050-y (PMC7812660; doi:10.1186/s43008-020-00050-y)
Supplement: Supplementary file 2 — Additional file 2. The 2-ha plots of systematic polypore surveys in Estonia, their woodland type classifications and references to publications that used the survey results. [file 43008_2020_50_MOESM2_ESM.xlsx]

## Sheet: Additional-file-2
Additional file 2. The 2-ha plots of systematic polypore surveys in Estonia, their woodland type classifications and references to publications that used the survey results. The centroid coordinates are in the WGS84 projection.
Polypore fungi as a flagship group to indicate changes in biodiversity – a test case from Estonia. IMA Fungus. Runnel K, Miettinen O, Lõhmus A. Corresponding author: Kadri Runnel, Tartu University, kadri.runnel@ut.ee
Region	Forest site type group	Forest site type	Successional stage	Composition class	Fig. 10 code	Additional ID	Centroid Y	Centroid X	Reference
Aegviidu	Swamp	Mobile-water swamp	mature managed forest	Picea mixedwood	29	---	59.2449	25.5574	Runnel & Lõhmus 2017
Aegviidu	Drained peatland	Drained-Oxalis	clear-cut			---	59.3062	25.6247	Runnel & Lõhmus 2017
Aegviidu	Drained peatland	Drained-Oxalis	retention cut			---	59.2505	25.4168	Runnel & Lõhmus 2017
Aegviidu	Swamp	Mobile-water swamp	old-growth	Picea mixedwood	30	---	59.2679	25.5475	Runnel & Lõhmus 2017
Aegviidu	Dry boreal	Oxalis-Vaccinium	mature managed forest	Pinus mixedwood	22	---	59.2598	25.6379	Runnel & Lõhmus 2017
Aegviidu	Heath	Calluna	clear-cut			---	59.2725	25.4967	Runnel & Lõhmus 2017
Aegviidu	Heath	Calluna	retention cut			---	59.273	25.4943	Runnel & Lõhmus 2017
Aegviidu	Dry boreal	Vaccinium vitis-idaea	old-growth	Pinus mixedwood	48	---	59.2536	25.6409	Runnel & Lõhmus 2017
Agusalu	Meso-eutrophic	Oxalis-Myrtillus	mature managed forest	Picea mixedwood	11	---	59.124	27.6017	Runnel & Lõhmus 2017
Agusalu	Meso-eutrophic	Oxalis-Myrtillus	clear-cut			---	59.0456	27.4995	Runnel & Lõhmus 2017
Agusalu	Meso-eutrophic	Oxalis-Myrtillus	retention cut			---	59.1211	27.5787	Runnel & Lõhmus 2017
Agusalu	Meso-eutrophic	Oxalis-Myrtillus	old-growth	Picea	14	---	59.1103	27.5781	Runnel & Lõhmus 2017
Agusalu	Dry boreal	Vaccinium vitis-idaea	mature managed forest	Pinus mixedwood	47	---	59.0623	27.4459	Runnel & Lõhmus 2017
Agusalu	Heath	Calluna	clear-cut			---	59.0639	27.4487	Runnel & Lõhmus 2017
Agusalu	Heath	Calluna	retention cut			---	59.0546	27.454	Runnel & Lõhmus 2017
Agusalu	Dry boreal	Vaccinium vitis-idaea	old-growth	Pinus	46	---	59.0741	27.4799	Runnel & Lõhmus 2017
Alatskivi	Meso-eutrophic	Oxalis	mature managed forest	Pinus mixedwood	9	---	58.58	27.0192	Runnel & Lõhmus 2017
Alatskivi	Meso-eutrophic	Oxalis	clear-cut			---	58.5784	26.9917	Runnel & Lõhmus 2017
Alatskivi	Meso-eutrophic	Oxalis	retention cut			---	58.576	27.0226	Runnel & Lõhmus 2017
Alatskivi	Meso-eutrophic	Oxalis	old-growth	Picea	8	---	58.5913	27.0001	Runnel & Lõhmus 2017
Alatskivi	Swamp	Mobile-water swamp	mature managed forest	Picea mixedwood	29	---	58.5826	27.0024	Runnel & Lõhmus 2017
Alatskivi	Swamp	Mobile-water swamp	clear-cut			---	58.5827	26.9993	Runnel & Lõhmus 2017
Alatskivi	Swamp	Mobile-water swamp	retention cut			---	58.5755	27.0137	Runnel & Lõhmus 2017
Alatskivi	Swamp	Mobile-water swamp	old-growth	Picea mixedwood	30	---	58.5843	27.0027	Runnel & Lõhmus 2017
Alatskivi	Dry boreal	Vaccinium vitis-idaea	mature managed forest	Pinus mixedwood	47	---	58.6053	26.8896	Runnel & Lõhmus 2017
Alatskivi	Dry boreal	Vaccinium vitis-idaea	clear-cut			---	58.6224	26.8901	Runnel & Lõhmus 2017
Alatskivi	Dry boreal	Vaccinium vitis-idaea	retention cut			---	58.6065	26.8922	Runnel & Lõhmus 2017
Alatskivi	Dry boreal	Vaccinium vitis-idaea	old-growth	Pinus mixedwood	48	---	58.5961	26.9998	Runnel & Lõhmus 2017
Haanja	Meso-eutrophic	Oxalis	mature managed forest	Picea mixedwood	6	---	57.7234	27.042	Runnel & Lõhmus 2017
Haanja	Meso-eutrophic	Oxalis	clear-cut			---	57.7441	26.921	Runnel & Lõhmus 2017
Haanja	Meso-eutrophic	Oxalis	retention cut			---	57.7459	26.9203	Runnel & Lõhmus 2017
Haanja	Meso-eutrophic	Oxalis	old-growth	Picea mixedwood	7	---	57.7355	27.0675	Runnel & Lõhmus 2017
Järvselja	Meso-eutrophic	Oxalis-Myrtillus	mature managed forest	Pinus mixedwood	16	---	58.2726	27.3333	Runnel & Lõhmus 2017
Järvselja	Meso-eutrophic	Oxalis-Myrtillus	clear-cut			---	58.2643	27.2952	Runnel & Lõhmus 2017
Järvselja	Meso-eutrophic	Oxalis-Myrtillus	retention cut			---	58.3111	27.2573	Runnel & Lõhmus 2017
Järvselja	Meso-eutrophic	Oxalis	old-growth	Pinus mixedwood	10	---	58.3487	27.2708	Runnel & Lõhmus 2017
Järvselja	Swamp	Mobile-water swamp	mature managed forest	Picea mixedwood	29	---	58.248	27.4135	Runnel & Lõhmus 2017
Järvselja	Swamp	Stagnant-water swamp	clear-cut			---	58.2856	27.2479	Runnel & Lõhmus 2017
Järvselja	Swamp	Mobile-water swamp	retention cut			---	58.2988	27.2361	Runnel & Lõhmus 2017
Järvselja	Swamp	Mobile-water swamp	old-growth	Picea mixedwood	30	---	58.2796	27.322	Runnel & Lõhmus 2017
Järvselja	Eutrophic	Aegopodium	mature managed forest	Picea mixedwood	39	---	58.2475	27.4117	Runnel & Lõhmus 2017
Järvselja	Eutrophic	Aegopodium	clear-cut			---	58.2795	27.2762	Runnel & Lõhmus 2017
Järvselja	Eutrophic	Aegopodium	retention cut			---	58.2813	27.2754	Runnel & Lõhmus 2017
Järvselja	Eutrophic	Aegopodium	old-growth	Picea mixedwood	40	---	58.2793	27.3239	Runnel & Lõhmus 2017
Kanaküla	Meso-eutrophic	Oxalis-Myrtillus	mature managed forest	Picea mixedwood	11	---	58.2688	25.1784	Runnel & Lõhmus 2017
Kanaküla	Meso-eutrophic	Oxalis-Myrtillus	clear-cut			---	58.2746	25.1907	Runnel & Lõhmus 2017
Kanaküla	Meso-eutrophic	Oxalis-Myrtillus	retention cut			---	58.261	25.195	Runnel & Lõhmus 2017
Kanaküla	Meso-eutrophic	Oxalis-Myrtillus	old-growth	Picea mixedwood	12	---	58.2716	25.1804	Runnel & Lõhmus 2017
Karula	Dry boreal	Vaccinium vitis-idaea	mature managed forest	Pinus	45	---	57.616	26.4888	Runnel & Lõhmus 2017
Karula	Heath	Calluna	clear-cut			---	57.6165	26.4932	Runnel & Lõhmus 2017
Karula	Dry boreal	Vaccinium vitis-idaea	retention cut			---	57.6163	26.4918	Runnel & Lõhmus 2017
Karula	Dry boreal	Oxalis-Vaccinium	old-growth	Pinus mixedwood	23	---	57.6963	26.4554	Runnel & Lõhmus 2017
Laeva	Swamp	Mobile-water swamp	mature managed forest	Picea mixedwood	29	---	58.5234	26.2706	Runnel & Lõhmus 2017
Laeva	Swamp	Mobile-water swamp	clear-cut			---	58.5318	26.265	Runnel & Lõhmus 2017
Laeva	Swamp	Mobile-water swamp	retention cut			---	58.4941	26.5684	Runnel & Lõhmus 2017
Laeva	Swamp	Mobile-water swamp	old-growth	Picea mixedwood	30	---	58.5199	26.2593	Runnel & Lõhmus 2017
Laeva	Eutrophic paludifying	Filipendula	mature managed forest	Picea mixedwood	2	---	58.4504	26.4135	Runnel & Lõhmus 2017
Laeva	Eutrophic paludifying	Filipendula	clear-cut			---	58.5194	26.3349	Runnel & Lõhmus 2017
Laeva	Eutrophic paludifying	Filipendula	retention cut			---	58.4686	26.4182	Runnel & Lõhmus 2017
Laeva	Eutrophic paludifying	Filipendula	old-growth	Picea mixedwood	3	---	58.5205	26.3224	Runnel & Lõhmus 2017
Nigula	Eutrophic paludifying	Filipendula	mature managed forest	Picea mixedwood	2	---	58.0675	24.6843	Runnel & Lõhmus 2017
Nigula	Eutrophic paludifying	Filipendula	clear-cut			---	58.0696	24.6729	Runnel & Lõhmus 2017
Nigula	Eutrophic paludifying	Filipendula	retention cut			---	58.0604	24.6786	Runnel & Lõhmus 2017
Nigula	Eutrophic paludifying	Filipendula	old-growth	Picea mixedwood	3	---	58.0451	24.6917	Runnel & Lõhmus 2017
Poruni	Dry boreal	Vaccinium vitis-idaea	mature managed forest	Pinus mixedwood	47	---	59.1697	27.808	Runnel & Lõhmus 2017
Poruni	Heath	Calluna	clear-cut			---	59.1632	27.7612	Runnel & Lõhmus 2017
Poruni	Dry boreal	Vaccinium vitis-idaea	retention cut			---	59.0961	27.7745	Runnel & Lõhmus 2017
Poruni	Heath	Calluna	old-growth	Pinus	28	---	59.1914	27.8121	Runnel & Lõhmus 2017
Poruni	Eutrophic	Aegopodium	mature managed forest	Picea mixedwood	39	---	59.1598	27.7756	Runnel & Lõhmus 2017
Poruni	Eutrophic	Aegopodium	clear-cut			---	59.1616	27.7826	Runnel & Lõhmus 2017
Poruni	Eutrophic paludifying	Filipendula	retention cut			---	59.159	27.7863	Runnel & Lõhmus 2017
Poruni	Eutrophic	Dryopteris	old-growth	Picea mixedwood	51	---	59.1749	27.7907	Runnel & Lõhmus 2017
Soomaa	Swamp	Mobile-water swamp	mature managed forest	Deciduous	31	---	58.4515	25.0784	Runnel & Lõhmus 2017
Soomaa	Swamp	Mobile-water swamp	clear-cut			---	58.1401	24.7087	Runnel & Lõhmus 2017
Soomaa	Swamp	Mobile-water swamp	retention cut			---	58.576	26.9545	Runnel & Lõhmus 2017
Soomaa	Swamp	Mobile-water swamp	old-growth	Picea mixedwood	30	---	58.4518	25.0865	Runnel & Lõhmus 2017
Soomaa	Dry boreal	Vaccinium vitis-idaea	mature managed forest	Pinus	45	---	58.3988	25.3202	Runnel & Lõhmus 2017
Soomaa	Dry boreal	Vaccinium vitis-idaea	clear-cut			---	58.3042	25.1076	Runnel & Lõhmus 2017
Soomaa	Dry boreal	Vaccinium vitis-idaea	retention cut			---	58.3022	25.1072	Runnel & Lõhmus 2017
Soomaa	Dry boreal	Vaccinium vitis-idaea	old-growth	Pinus	46	---	58.4114	25.2898	Runnel & Lõhmus 2017
Vara	Meso-eutrophic	Oxalis	mature managed forest	Picea mixedwood	6	---	58.5461	26.9234	Runnel & Lõhmus 2017
Vara	Meso-eutrophic	Oxalis	clear-cut			---	58.5572	26.9359	Runnel & Lõhmus 2017
Vara	Meso-eutrophic	Oxalis	retention cut			---	58.5703	27.0031	Runnel & Lõhmus 2017
Vara	Meso-eutrophic	Oxalis-Myrtillus	old-growth	Picea mixedwood	12	---	58.5485	26.9272	Runnel & Lõhmus 2017
Virumaa	Meso-eutrophic	Oxalis-Myrtillus	mature managed forest	Picea mixedwood	11	---	59.1682	27.0289	Runnel & Lõhmus 2017
Virumaa	Meso-eutrophic	Oxalis-Myrtillus	clear-cut			---	59.1661	26.951	Runnel & Lõhmus 2017
Virumaa	Meso-eutrophic	Oxalis-Myrtillus	retention cut			---	59.1493	27.1538	Runnel & Lõhmus 2017
Virumaa	Meso-eutrophic	Oxalis-Myrtillus	old-growth	Picea mixedwood	12	---	59.1642	27.0229	Runnel & Lõhmus 2017
Virumaa	Eutrophic	Aegopodium	mature managed forest	Picea mixedwood	39	---	59.1715	27.1772	Runnel & Lõhmus 2017
Virumaa	Eutrophic	Aegopodium	clear-cut			---	59.1733	27.176	Runnel & Lõhmus 2017
Virumaa	Eutrophic	Aegopodium	retention cut			---	59.1433	27.1455	Runnel & Lõhmus 2017
Virumaa	Eutrophic	Aegopodium	old-growth	Picea mixedwood	40	---	59.1799	27.1637	Runnel & Lõhmus 2017
Siniküla	Eutrophic	Aegopodium	old-growth	Deciduous	43	---	58.5286	26.3559	Runnel & Lõhmus 2017
Pikknurme	Eutrophic	Aegopodium	mature managed forest	Deciduous	42	---	58.6303	26.2251	Runnel & Lõhmus 2017
Väänikvere	Drained peatland	Drained-Oxalis	old-growth	Pinus mixedwood	21	---	58.5058	26.4834	Runnel & Lõhmus 2017
Tänassilma	Drained peatland	Drained-Oxalis	mature managed forest	Pinus mixedwood	20	---	58.3337	26.2631	Runnel & Lõhmus 2017
Pupli	Meso-eutrophic	Oxalis-Myrtillus	mature managed forest	Picea mixedwood	11	---	57.5904	27.2631	Runnel & Lõhmus 2017
Luutsniku	Meso-eutrophic	Oxalis-Myrtillus	old-growth	Picea mixedwood	12	---	57.6294	26.956	Runnel & Lõhmus 2017
Ainja	Drained peatland	Drained-Myrtillus	mature managed forest	Pinus mixedwood	33	---	58.0757	25.7446	Runnel & Lõhmus 2017
Sarapuu	Eutrophic	Aegopodium	old-growth	Picea mixedwood	40	---	57.8867	26.3881	Runnel & Lõhmus 2017
Rampe	Meso-eutrophic	Oxalis-Myrtillus	old-growth	Pinus mixedwood	17	---	57.9001	26.2246	Runnel & Lõhmus 2017
Taganurga	Drained peatland	Drained-Oxalis	old-growth	Pinus	19	---	58.5816	25.9085	Runnel & Lõhmus 2017
Villevere	Eutrophic paludifying	Filipendula	old-growth	Deciduous	5	---	58.6917	25.461	Runnel & Lõhmus 2017
Oti	Meso-eutrophic	Oxalis-Myrtillus	old-growth	Picea	14	---	58.9033	26.7108	Runnel & Lõhmus 2017
Luusika	Eutrophic	Aegopodium	old-growth	Populus	37	---	59.0033	26.5705	Runnel & Lõhmus 2017
Paasvere	Eutrophic paludifying	Filipendula	old-growth	Picea mixedwood	3	---	59.0775	26.7615	Runnel & Lõhmus 2017
Kaanjärve	Drained peatland	Drained-Oxalis	old-growth	Picea mixedwood	18	---	59.3627	25.9082	Runnel & Lõhmus 2017
Vasalemma	Meso-eutrophic	Oxalis-Myrtillus	mature managed forest	Pinus mixedwood	16	---	59.2208	24.3445	Runnel & Lõhmus 2017
Kohatu	Eutrophic paludifying	Filipendula	mature managed forest	Deciduous	4	---	58.9849	24.3056	Runnel & Lõhmus 2017
Mustla	Eutrophic	Aegopodium	old-growth	Picea mixedwood	40	---	58.1224	25.0914	Runnel & Lõhmus 2017
Urissaare	Eutrophic paludifying	Filipendula	old-growth	Picea mixedwood	3	---	58.0467	24.6993	Runnel & Lõhmus 2017
Kohtru	Eutrophic paludifying	Filipendula	old-growth	Picea mixedwood	3	---	58.7511	24.6716	Runnel & Lõhmus 2017
Rihtemetsa	Eutrophic	Dryopteris	old-growth	Deciduous	52	N	58.2551	27.3884	---
Rihtemetsa	Eutrophic	Aegopodium	old-growth	Deciduous	43	S	58.2536	27.3881	---
Soomaa	Drained peatland	Drained-Myrtillus	drained ca 50 y. ago	Pinus mixedwood	33	R5 disturbance area	58.339	24.9781	---
Soomaa	Drained peatland	Drained-Myrtillus	drained ca 50 y. ago	Pinus	32	R1r0	58.3308	25.0335	Runnel et al. 2015
Soomaa	Drained peatland	Drained-Myrtillus	drained ca 50 y. ago	Pinus	32	R1rH	58.3319	25.0324	Runnel et al. 2015
Soomaa	Drained peatland	Drained-Myrtillus	drained ca 50 y. ago	Pinus	32	R1v0	58.3314	25.0277	Runnel et al. 2015
Soomaa	Drained peatland	Drained-Myrtillus	drained ca 50 y. ago	Pinus	32	R1vH	58.3302	25.0272	Runnel et al. 2015
Soomaa	Drained peatland	Drained-Myrtillus	drained ca 50 y. ago	Pinus	32	R2r0	58.3101	24.9824	Runnel et al. 2015
Soomaa	Drained peatland	Drained-Myrtillus	drained ca 50 y. ago	Pinus	32	R2rH	58.3117	24.9813	Runnel et al. 2015
Soomaa	Drained peatland	Drained-Myrtillus	drained ca 50 y. ago	Pinus	32	R2v0	58.3096	24.9786	Runnel et al. 2015
Soomaa	Drained peatland	Drained-Myrtillus	drained ca 50 y. ago	Pinus	32	R2vH	58.3121	24.9779	Runnel et al. 2015
Soomaa	Drained peatland	Drained-Myrtillus	drained ca 50 y. ago	Pinus	32	R3r0	58.3157	25.0323	Runnel et al. 2015
Soomaa	Drained peatland	Drained-Myrtillus	drained ca 50 y. ago	Pinus	32	R3rH	58.3161	25.0194	Runnel et al. 2015
Soomaa	Drained peatland	Drained-Myrtillus	drained ca 50 y. ago	Pinus	32	R5v0	58.3391	24.9815	Runnel et al. 2015
Soomaa	Drained peatland	Drained-Myrtillus	drained ca 50 y. ago	Pinus mixedwood	33	R5vH	58.3357	24.9766	Runnel et al. 2015
Soomaa	Drained peatland	Drained-Myrtillus	drained ca 70 y. ago	Pinus	32	V1r0	58.3846	25.2212	Runnel et al. 2015
Soomaa	Drained peatland	Drained-Myrtillus	drained ca 70 y. ago	Pinus	32	V1rH	58.3833	25.222	Runnel et al. 2015
Soomaa	Drained peatland	Drained-Myrtillus	drained ca 70 y. ago	Pinus	32	V1v0	58.3835	25.2309	Runnel et al. 2015
Soomaa	Drained peatland	Drained-Myrtillus	drained ca 70 y. ago	Pinus	32	V1vH	58.3874	25.2306	Runnel et al. 2015
Soomaa	Drained peatland	Drained-Myrtillus	drained ca 70 y. ago	Pinus	32	V2r0	58.3805	25.2086	Runnel et al. 2015
Soomaa	Drained peatland	Drained-Myrtillus	drained ca 70 y. ago	Pinus	32	V2rH	58.379	25.2065	Runnel et al. 2015
Soomaa	Drained peatland	Drained-Myrtillus	drained ca 70 y. ago	Pinus	32	V2v0	58.3844	25.1958	Runnel et al. 2015
Soomaa	Drained peatland	Drained-Myrtillus	drained ca 70 y. ago	Pinus	32	V2vH	58.3809	25.1931	Runnel et al. 2015
Soomaa	Drained peatland	Drained-Myrtillus	drained ca 70 y. ago	Pinus	32	V3r0	58.3999	25.1996	Runnel et al. 2015
Soomaa	Drained peatland	Drained-Myrtillus	drained ca 70 y. ago	Pinus	32	V3rH	58.4015	25.1944	Runnel et al. 2015
Soomaa	Drained peatland	Drained-Myrtillus	drained ca 70 y. ago	Pinus	32	V3v0	58.3879	25.1982	Runnel et al. 2015
Soomaa	Drained peatland	Drained-Myrtillus	drained ca 70 y. ago	Pinus	32	V3vH	58.391	25.1995	Runnel et al. 2015
Soomaa	Drained peatland	Drained-Myrtillus	drained ca 70 y. ago	Pinus	32	V4r0	58.3796	25.1933	Runnel et al. 2015
Soomaa	Drained peatland	Drained-Myrtillus	drained ca 70 y. ago	Pinus mixedwood	33	V4rH	58.3678	25.191	Runnel et al. 2015
Soomaa	Drained peatland	Drained-Myrtillus	drained ca 70 y. ago	Pinus mixedwood	33	V4v0	58.3667	25.1855	Runnel et al. 2015
Soomaa	Drained peatland	Drained-Myrtillus	drained ca 70 y. ago	Pinus mixedwood	33	V4vH	58.3639	25.1871	Runnel et al. 2015
Soomaa	Drained peatland	Drained-Myrtillus	drained ca 70 y. ago	Pinus	32	V2vK	58.3807	25.1893	Runnel et al. 2015
Järvselja	Eutrophic	Aegopodium	young forest (age 40-60 y.)	Deciduous	42	---	58.2475	27.4117	---
Nigula	Eutrophic	Aegopodium	young forest (age 30-40 y.)	Deciduous	42	---	58.16	24.6374	---
Poruni	Dry boreal	Vaccinium vitis-idaea	young forest (age 30-40 y.)	Pinus	45	---	59.083	27.47	---
Soomaa	Dry boreal	Vaccinium vitis-idaea	young forest (age 30-40 y.)	Pinus	45	---	58.6041	25.2709	---
Aegviidu	Dry boreal	Vaccinium vitis-idaea	young forest (age 30-40 y.)	Pinus mixedwood	47	---	59.2427	25.6073	---
Haanja	Eutrophic	Aegopodium	young forest (age 30-40 y.)	Deciduous	42	---	57.8185	26.7172	---
Karula	Dry boreal	Vaccinium vitis-idaea	young forest (age 30-40 y.)	Pinus	45	---	57.5898	26.4417	---
Järvselja	Eutrophic	Aegopodium	young forest (age 30-40 y.)	Deciduous	42	---	58.2573	27.4232	---
Laeva	Eutrophic	Aegopodium	young forest (age 30-40 y.)	Deciduous	42	---	58.4846	26.4926	---
Alatskivi	Dry boreal	Vaccinium vitis-idaea	young forest (age 30-40 y.)	Pinus	45	---	58.486	26.4696	---
Poruni	Eutrophic	Aegopodium	young forest (age 30-40 y.)	Deciduous	42	---	59.0832	27.4698	---
Alutaguse	Eutrophic	Aegopodium	young forest (age 30-40 y.)	Deciduous	42	---	59.2809	27.1052	---
Vardi	Alvar	Calamagrostis	old-growth	Pinus	25	---	59.0172	24.4306	---
Vardi	Alvar	Calamagrostis	mature managed forest	Pinus mixedwood	26	---	59.0127	24.4156	---
Vardi	Alvar	Calamagrostis	young forest (age 40-60 y.)	Pinus mixedwood	26	---	59.0045	24.4209	---
Kohatu	Alvar	Calamagrostis	old-growth	Pinus mixedwood	27	---	58.962	24.3753	---
Kohatu	Alvar	Calamagrostis	mature managed forest	Pinus mixedwood	26	---	58.9622	24.3914	---
Kohatu	Alvar	Calamagrostis	young forest (age 40-60 y.)	Pinus mixedwood	26	---	58.9553	24.3693	---
Tõrasoo	Alvar	Calamagrostis	old-growth	Pinus mixedwood	27	---	58.8819	24.6684	---
Vahtrepa	Alvar	Calamagrostis	old-growth	Pinus	25	---	58.9034	22.9849	---
Vahtrepa	Alvar	Calamagrostis	young forest (age 40-60 y.)	Pinus	24	---	58.8944	22.9734	---
Kaleste	Alvar	Calamagrostis	old-growth	Pinus mixedwood	27	---	58.9149	22.1756	---
Kaleste	Alvar	Calamagrostis	young forest (age 40-60 y.)	Pinus	24	---	58.9219	22.1871	---
Kaleste	Alvar	Calamagrostis	mature managed forest	Pinus mixedwood	26	---	58.9189	22.1689	---
Mägipe	Alvar	Calamagrostis	mature managed forest	Pinus mixedwood	26	---	58.9245	22.2287	---
Mägipe	Alvar	Calamagrostis	old-growth	Pinus mixedwood	27	---	58.9257	22.233	---
Mägipe	Alvar	Calamagrostis	young forest (age 40-60 y.)	Pinus mixedwood	26	---	58.9177	22.2263	---
Vahtrepa	Alvar	Calamagrostis	mature managed forest	Pinus	24	---	58.8997	22.9847	---
Tõrasoo	Alvar	Calamagrostis	mature managed forest	Pinus	24	---	58.8794	24.6766	---
Tõrasoo	Alvar	Calamagrostis	young forest (age 40-60 y.)	Pinus mixedwood	26	---	58.8957	24.7143	---
