# Supplementary material for: Polypore fungi as a flagship group to indicate changes in biodiversity – a test case from Estonia
Source: IMA Fungus. 2021 Jan 18;12:2. doi: 10.1186/s43008-020-00050-y (PMC7812660; doi:10.1186/s43008-020-00050-y)
Supplement: Supplementary file 3 — Additional file 3. Collection details, UNITE or GenBank accession numbers for ITS and LSU sequences of Estonian specimens analyzed in this study. [file 43008_2020_50_MOESM3_ESM.xlsx]

## Sheet: Additional-file-3
Additional file 3. Collection details, UNITE and GenBank accession numbers for ITS and LSU sequences of Estonian specimens alayzed in this study.
Polypore fungi as a flagship group to indicate changes in biodiversity – a test case from Estonia. IMA Fungus. Runnel K, Miettinen O, Lõhmus A. Corresponding author: Kadri Runnel, Tartu University, kadri.runnel@ut.ee
Taxon (lineage)	Herbarium	Collection	Genbank	UNITE	Country	Location	Substratum	Date	Collector
Antrodiella faginea (L1)	TU121724	Lõhmus 933		UDB0778095	Estonia	Pärnumaa: Saarde Parish	Populus tremula L.	2006-09-06	A. Lõhmus
Antrodiella faginea (L1)	TU122182	Lõhmus 1414		UDB0778144	Estonia	Võrumaa: Rõuge Parish	Corylus avellana L.	2006-10-07	A. Lõhmus
Antrodiella faginea (L1)	TU129687	Runnel 1457		UDB033371	Estonia	Põlvamaa: Räpina Parish	Betula sp.	2015-09-20	K. Runnel
Antrodiella faginea (L1)	TU130324	Runnel 1910		UDB0754033	Estonia	Tartumaa: Kastre Parish	Tilia cordata Mill.	2016-09-03	K. Runnel
Antrodiella faginea (L2)	TU121374	Lõhmus 385		UDB0778072	Estonia	Tartumaa: Vara Parish	Alnus glutinosa (L.) Gaertn.	2005-10-01	A. Lõhmus
Antrodiella faginea (L2)	TU122200	Lõhmus 1432		UDB0778147	Estonia	Võrumaa: Rõuge Parish	Corylus avellana L.	2006-10-07	A. Lõhmus
Antrodiella faginea (L2)	TU129225	Runnel 529		UDB023077	Estonia	Viljandimaa: Kõpu Parish	Pinus sylvestris L.	2013-09-10	K. Runnel
Antrodiella faginea (L2)	TU129240	Runnel 560		UDB023092	Estonia	Viljandimaa: Kõpu Parish	Alnus glutinosa (L.) Gaertn.	2013-09-15	K. Runnel
Antrodiella faginea (L2)	TU130004	Lõhmus 2533		UDB033565	Estonia	Tartumaa: Kastre Parish	Alnus incana (L.) Moench	2015-09-21	A. Lõhmus
Antrodiella faginea (L2)	TU130052	Lõhmus 2585		UDB033573	Estonia	Põlvamaa: Räpina Parish	Populus tremula L.	2015-09-23	A. Lõhmus
Antrodiella faginea (L2)	TU130481	Runnel 2082		UDB0778220	Estonia	Hiiumaa: Hiiumaa Parish	Salix sp.	2016-09-26	K. Runnel
Byssoporia terrestris (L1)	TU130505	Runnel 2108		UDB0778215	Estonia	Hiiumaa: Hiiumaa Parish	Pinus sylvestris L.	2016-09-27	K. Runnel
Byssoporia terrestris (L2)	TU130449	Runnel 2047		UDB0778216	Estonia	Hiiumaa: Hiiumaa Parish	Picea abies (L.) H. Karst.	2016-09-25	K. Runnel
Byssoporia terrestris (L2)	H7020849	Manninen 2870		UDB0778852	Estonia	Läänema: Vormsi Parish	Pinus sylvestris L.	2007-01-05	O. Manninen
Ceriporia aurantiocarnescens	TU122039	Lõhmus 1254		UDB0778128	Estonia	Viljandimaa: Põhja-Sakala Parish	Alnus glutinosa (L.) Gaertn.	2006-09-22	A. Lõhmus
Ceriporia aurantiocarnescens	TU129680	Runnel 1450		UDB033369	Estonia	Põlvamaa: Räpina Parish	Alnus glutinosa (L.) Gaertn.	2015-09-20	K. Runnel
Ceriporia excelsa (L1, s. typi)	TU115577			UDB016428	Estonia	Valgamaa: Otepää Parish	Ulmus sp.	2012-09-10	V. Spirin
Ceriporia excelsa (L1, s. typi)	TU122166	Lõhmus 1398		UDB0778141	Estonia	Ida-Virumaa: Alutaguse Parish	Alnus glutinosa (L.) Gaertn.	2006-10-05	A. Lõhmus
Ceriporia excelsa (L2)	TU124431			UDB028388	Estonia	Võrumaa: Rõuge Parish, Luutsniku		2015-12-17	A. Saitta
Ceriporia viridans (L1, s. typi)	TU122127	Lõhmus 1357		UDB0778215	Estonia	Ida-Virumaa: Alutaguse Parish	Betula sp.	2006-10-04	A. Lõhmus
Ceriporia viridans (L1, s. typi)	TU122303	Lõhmus 1537		UDB0778154	Estonia	Tartumaa: Vara Parish	Betula sp.	2006-10-17	A. Lõhmus
Ceriporia viridans (L1, s. typi)	TU129216	Runnel 498		UDB023068	Estonia	Viljandimaa: Kõpu Parish	Betula sp.	2013-09-06	K. Runnel
Ceriporia viridans (L1, s. typi)	TU129990	Lõhmus 2518		UDB033563	Estonia	Põlvamaa: Räpina Parish	Populus tremula L.	2015-09-20	A. Lõhmus
Ceriporia viridans (L1, s. typi)	TU130515	Runnel 2119		UDB0778387	Estonia	Tartumaa: Tartu Parish	Corylus avellana L.	2016-10-03	K. Runnel
Ceriporia viridans (L1, s. typi)	TU130571	Runnel 2179		UDB0778376	Estonia	Pärnumaa: Häädemeeste Parish	Betula sp.	2016-10-14	K. Runnel
Ceriporia viridans (L2)	TU130057	Lõhmus 2589		UDB033575	Estonia	Põlvamaa: Räpina Parish	Betula sp.	2015-09-23	A. Lõhmus
Ceriporia viridans (L2)	TU130380	Runnel 1971		UDB0754039	Estonia	Raplamaa: Märjamaa Parish	Pinus sylvestris L.	2016-09-18	K. Runnel
Ceriporiopsis pseudogilvescens (L1, s. typi)	TU122449	Lõhmus 1687		UDB0778162	Estonia	Ida-Virumaa: Alutaguse Parish	Populus tremula L.	2007-09-16	A. Lõhmus
Ceriporiopsis pseudogilvescens (L2)	TU129148	Runnel 376		UDB032763	Estonia	Tartumaa: Tähtvere Parish	Populus tremula L.	2011-09-26	K. Runnel
Ceriporiopsis resinascens	TU121178	Lõhmus 180		UDB0778055	Estonia	Tartuma: Kastre Parish	Populus tremula L.	2005-09-16	A. Lõhmus
Ceriporiopsis resinascens/pseudogilvescens "hybrid"	TU122452	Lõhmus 1691		UDB0778164	Estonia	Ida-Virumaa: Alutaguse Parish	Populus tremula L.	2007-09-16	A. Lõhmus
Ceriporiopsis resinascens/pseudogilvescens "hybrid"	TU129582	Runnel 1131		UDB033308	Estonia	Lääne-Virumaa: Laekvere Parish	Populus tremula L.	2014-09-30	K. Runnel
Climacocystis borealis		K-H Larsson 13318	JN710527		Estonia		Picea abies (L.) H. Karst.		K-H. Larsson
Coltricia cinnamomea (L1)	TU110786			UDB016283	Estonia		Picea abies (L.) H. Karst.	2011-2015	L. Tedersoo
Coltricia cinnamomea (L1)	TU116897			UDB025676	Estonia	Tartumaa: Tartu-Maarja	Salix caprea L.	2015-10-18	L. Tedersoo
Coltricia cinnamomea (L2)	TU123423			UDB0778221	Estonia	Pärnumaa: Varbla Parish		2015-08-19	K. Kalve
Coltricia cinnamomea (L2)	TU113488			UDB027529	Estonia	Pärnumaa: Varbla Parish, Ännikse	Picea abies (L.) H. Karst.	2015-08-19	E. Otsing
Coltricia cinnamomea (L3)	TU106861			UDB015189	Estonia	Saaremaa: Kaarma Parish		2010-08-07	V. Liiv
Coltricia cinnamomea (L4)	TAAM196949			UDB015938	Estonia	Saaremaa: Kaarma Parish, Loode oak forest		2010-08-17	I. Sell
Coltricia confluens	TAAM181460		AM412241		Estonia	Ida-Virumaa: Vaivara Parish		2006-09-30	J. Korhonen
Coltricia perennis (L1)	TU106858			UDB015545	Estonia	Tartumaa: Võnnu Parish		2010-08-25	V. Liiv
Coltricia perennis (L2)	TU110835			UDB014110	Estonia	Raplamaa: Kehtna Parish		2012-08-25	L. Tedersoo
Coltricia perennis (L3)	TU106860			UDB019787	Estonia	Saaremaa: Kihelkonna Parish		2010-09-26	V. Liiv
Physisporinus sanguinolentus (L1)	TU129916	Lõhmus 2254		UDB0778009	Estonia	Põlvamaa: Räpina Parish	Betula sp.	2012-10-08	A. Lõhmus
Physisporinus sanguinolentus (L1)	TU122889	Lõhmus 2434		UDB023038	Estonia	Pärnumaa: Saarde Parish	Pinus sylvestris L.	2013-09-24	A. Lõhmus
Physisporinus sanguinolentus (L1)	TU129634	Runnel 438		UDB0778194	Estonia	Põlvamaa: Räpina Parish	Alnus incana (L.) Moench	2012-10-09	K. Runnel
Physisporinus sanguinolentus (L2)	TU129782	Runnel 1564		UDB0778195	Estonia	Tartumaa: Tartu Parish	Alnus glutinosa (L.) Gaertn.	2015-10-07	K. Runnel
Physisporinus undatus	TU117245			UDB032102	Estonia	Harjumaa: Anija Parish	Alnus sp.	2014-09-30	U. Ojango
Physisporinus undatus	TU117254			UDB032103	Estonia	Harjumaa: Kuusalu Parish	Picea abies (L.) H. Karst.	2013-10-17	U. Ojango
Physisporinus undatus	TU129724	Runnel 1498		UDB0778004	Estonia	Põlvamaa: Räpina Parish	Populus tremula L.	2015-09-23	K. Runnel
Physisporinus vitreus (L1)	TU129633	Runnel 437		UDB0778000	Estonia	Põlvamaa: Räpina Parish	Alnus incana (L.) Moench	2012-10-09	K. Runnel
Physisporinus vitreus (L1)	TU129785	Runnel 1567		UDB0778007	Estonia	Tartumaa: Tartu Parish	Betula sp.	2015-10-07	K. Runnel
Physisporinus vitreus (L1)	TU130068	Lõhmus 2601		UDB033577	Estonia	Tartumaa: Kastre Parish	Betula sp.	2015-10-02	A. Lõhmus
Physisporinus vitreus (L1)	TU130069	Lõhmus 2602		UDB033578	Estonia	Jõgevamaa: Põltsamaa Parish	Alnus incana (L.) Moench	2015-10-06	A. Lõhmus
Physisporinus vitreus (L2)	TU122703	Lõhmus 63		UDB0778377	Estonia	Põlvamaa: Räpina Parish	Corylus avellana L.	2005-09-03	A. Lõhmus
Physisporinus vitreus (L2)	TU129635	Runnel 439		UDB0778001	Estonia	Põlvamaa: Räpina Parish	Alnus incana (L.) Moench	2012-10-09	K. Runnel
Physisporinus vitreus (L2)	TU129958	Lõhmus 2302		UDB033561	Estonia	Tartumaa: Kastre Parish	Fraxinus excelsior L.	2010-09-18	A. Lõhmus
Physisporinus vitreus (L3)	TU130572	Runnel 2180		UDB0778214	Estonia	Pärnumaa: Häädemeeste Parish	Salix sp.	2016-10-14	K. Runnel
Physisporinus vitreus (L4)	TU129266	Runnel 621		UDB023118	Estonia	Pärnumaa: Saarde Parish	Pinus sylvestris L.	2013-10-08	K. Runnel
Physisporinus vitreus (L4)	TU122877	Lõhmus 2424		UDB023032	Estonia	Pärnumaa: Saarde Parish	Pinus sylvestris L.	2013-09-23	A. Lõhmus
Polyporus submelanopus	TAAM185810			UDB0778378	Estonia	Hiiumaa: Kõrgessaare Parish		2004-09-29	I. Saar & K. Kalamees
Polyporus ulleungus	TU129852	Lõhmus 2152		UDB0778008	Estonia	Põlvamaa: Räpina Parish	Betula sp.	2010-09-04	A. Lõhmus
Postia alni	TU130387	Runnel 1978		UDB0754042	Estonia	Raplamaa: Märjamaa Parish	Betula sp.	2016-09-18	K. Runnel
Postia caesia	TU127228			UDB0778744	Estonia	Ida-Virumaa: Kohtla-Nõmme	Picea abies (L.) H. Karst.	2018-02-06	L. Tedersoo
Postia cyanescens	TU130591	Runnel 2197		UDB0754075	Estonia	Harjumaa: Anija Parish: Aegviidu	Pinus sylvestris L.	2016-10-22	K. Runnel
Postia leucomallella (calvenda)	TU129790	Runnel 1571		UDB033523	Estonia	Tartumaa: Tartu Parish	Pinus sylvestris L.	2015-10-08	K. Runnel
Postia leucomallella (rufescens)	TU129259	Runnel 600		UDB023111	Estonia	Viljandimaa: Kõpu Parish	Pinus sylvestris L.	2013-10-03	K. Runnel
Postia leucomallella (rufescens)	TU129611	Runnel 982		UDB033334	Estonia	Raplamaa: Märjamaa Parish	Pinus sylvestris L.	2014-09-14	K. Runnel
Postia simulans	TU129873	Lõhmus 2210		UDB033545	Estonia	Tartumaa: Kastre Parish	Picea abies (L.) H. Karst.	2012-09-27	A. Lõhmus
Rigidoporus crocatus	TU130576	Runnel 2183-2		UDB0778222	Estonia	Pärnumaa: Häädemeeste Parish	deciduous sp.	2016-10-14	K. Runnel
Rigidoporus crocatus	TU130027	Lõhmus 2557		UDB033570	Estonia	Tartumaa: Kastre Parish, Järvselja	Pinus sylvestris L.	2015-09-21	A. Lõhmus
Sidera sp. L1 (annual)	TU122676	Lõhmus 1802		UDB0778177	Estonia	Tartumaa: Kastre Parish	Pinus sylvestris L.	2007-09-30	A. Lõhmus
Sidera sp. L1 (annual)	TU122801	Lõhmus 2345		UDB023006	Estonia	Viljandimaa: Kõpu Parish	Pinus sylvestris L.	2013-09-09	A. Lõhmus
Sidera sp. L2 (annual)	TU129258	Runnel 595		UDB023110	Estonia	Pärnumaa: Saarde Parish	Pinus sylvestris L.	2013-09-24	K. Runnel
Sidera sp. L2 (annual)	TU129576	Runnel 1114		UDB033311	Estonia	Lääne-Virumaa: Laekvere Parish	Picea abies (L.) H. Karst.	2014-09-29	K. Runnel
Sidera sp. L2 (annual)	TU129897	Lõhmus 2233		UDB033550	Estonia	Põlvamaa: Räpina Parish	Populus tremula L.	2012-10-01	A. Lõhmus
Sidera sp. L3 (perennial)	TAAM181259			UDB0778379	Estonia	Saaremaa: Ruhnu Parish	Alnus glutinosa (L.) Gaertn.	2002-09-15	I. Parmasto
Sidera sp. L3 (perennial)	TU130404	Runnel 1996		UDB0778380	Estonia	Hiiumaa: Hiiumaa Parish	Pinus sylvestris L.	2016-09-23	K. Runnel
Sidera sp. L3 (perennial)	TU122545	Lõhmus 1782		UDB0778175	Estonia	Harjumaa: Anija Parish	Picea abies (L.) H. Karst.	2007-09-28	A. Lõhmus
Sistotrema alboluteum L1	TAAM180259		AJ606042		Estonia	Põlvamaa: Orava Parish		1991-09-13	E. Parmasto
Sistotrema alboluteum L1	TAAM167982		AY463467		Estonia	Saaremaa: Torgu Parish	Picea abies (L.) H. Karst.	1998-08-26	E. Parmasto
Sistotrema alboluteum L1	TU121700	Lõhmus 909		UDB0778093	Estonia	Ida-Virumaa: Alutaguse Parish	Picea abies (L.) H. Karst.	2006-09-04	A. Lõhmus
Sistotrema alboluteum L2	TU130503	Runnel 2106		UDB0778219	Estonia	Hiiumaa: Hiiumaa Parish	Pinus sylvestris L.	2016-09-27	K. Runnel
Sistotrema muscicola L1	TU130506	Runnel 2109		UDB0754061	Estonia	Hiiumaa: Hiiumaa Parish	Pinus sylvestris L.	2016-09-27	K. Runnel
Sistotrema muscicola L1	TU130567	Runnel 2176		UDB0778218	Estonia	Raplamaa: Rapla Parish	Pinus sylvestris L.	2016-10-13	K. Runnel
Sistotrema muscicola L2	TAAM180781			UDB0778211	Estonia	Saaremaa: Kärla Parish		2001-09-27	E. Parmasto
Sistotrema muscicola L3	TU130486	Runnel 2088		UDB0778381	Estonia	Hiiumaa: Hiiumaa Parish	Corylus avellana L.	2016-09-26	K. Runnel
Sistotrema muscicola L3	TAAM202939			UDB0778213	Estonia	Raplamaa: Raikküla Parish		Sep. 2007	E. Parmasto
Sistotrema muscicola L4	TU130466	Runnel 2064		UDB0778212	Estonia	Hiiumaa: Hiiumaa Parish	Corylus avellana L.	2016-09-25	K. Runnel
Skeletocutis brevispora	TU129593	Runnel 907		UDB0778189	Estonia	Valgamaa: Tõlliste Parish	Picea abies (L.) H. Karst.	2014-09-04	K. Runnel
Skeletocutis brevispora	TU129606	Runnel 952		UDB0777999	Estonia	Valgamaa: Sangaste Parish	Picea abies (L.) H. Karst.	2014-09-11	K. Runnel
Skeletocutis delicata	TU129588	Runnel 892	MF685355		Estonia	Valgamaa: Tõlliste Parish	Pinus sylvestris L.	2014-09-04	K. Runnel
Skeletocutis delicata	TU130354	Runnel 1943		UDB035736	Estonia	Raplamaa: Märjamaa Parish	Picea abies (L.) H. Karst.	2016-09-16	K. Runnel
Skeletocutis exilis	TU129591	Runnel 904	MF685359	UDB0777998	Estonia	Valgamaa: Tõlliste Parish	Picea abies (L.) H. Karst.	2014-09-04	K. Runnel
Skeletocutis futilis	TU129978	Lõhmus 2506		UDB0778426	Estonia	Põlvamaa: Räpina Parish	Betula sp.	2015-09-20	A. Lõhmus
Skeletocutis kuehneri	TU129616	Runnel 1007		UDB033329	Estonia	Tartumaa: Laeva Parish	Picea abies (L.) H. Karst.	2014-09-15	K. Runnel
Skeletocutis kuehneri	TU130442	Runnel 2039		UDB0754053	Estonia	Hiiumaa: Hiiumaa Parish	Picea abies (L.) H. Karst.	2016-09-25	K. Runnel
Skeletocutis nemoralis	TU130512	Runnel 2116		UDB0754063	Estonia	Tartumaa: Tartu Parish	Ulmus glabra Huds.	2016-10-03	K. Runnel
Skeletocutis semipileata	TU122298	Lõhmus 1531		UDB0778153	Estonia	Tartumaa: Vara Parish	Betula sp.	2006-10-17	A. Lõhmus
Skeletocutis sp	TU128024	Runnel 2399		UDB0778217	Estonia	Ida-Virumaa: Lüganuse Parish	Picea abies (L.) H. Karst.	2017-07-05	K. Runnel
Skeletocutis stellae	TU121110	Lõhmus 110		UDB0778035	Estonia	Tartumaa: Tartu Parish, Siniküla	Picea abies (L.) H. Karst.	11-Sep-05	A. Lõhmus
Skeletocutis stellae	TU121731	Lõhmus 940		UDB0778097	Estonia	Pärnumaa. Saarde Parish, Kanaküla	Picea abies (L.) H. Karst.	6-Sep-05	A. Lõhmus
