# Supplementary material for: Polypore fungi as a flagship group to indicate changes in biodiversity – a test case from Estonia
Source: IMA Fungus. 2021 Jan 18;12:2. doi: 10.1186/s43008-020-00050-y (PMC7812660; doi:10.1186/s43008-020-00050-y)
Supplement: Supplementary file 4 — Additional file 4. Specimen vouchers, geographic location, and UNITE or GenBank accession numbers for public reference sequences (ITS and LSU) used in phylogenetic trees. [file 43008_2020_50_MOESM4_ESM.xlsx]

## Sheet: Additional-file-4
Additional file 4. Specimen vouchers, geograpic location, and UNITE and GenBank accession numbers for public reference sequences (ITS and LSU) used in phylogenetic trees.
Polypore fungi as a flagship group to indicate changes in biodiversity – a test case from Estonia. IMA Fungus. Runnel K, Miettinen O, Lõhmus A. Corresponding author: Kadri Runnel, Tartu University, kadri.runnel@ut.ee
Taxon	Herbarium	Collection	Genbank ITS/ LSU	UNITE	Country
Antrodiella faginea	PRM842925	Vampola	AF126884		Czhech Republic
Antrodiella faginea	PRM876416	Pouzar	AF126885		Czhech Republic
Antrodiella parasitica	PRM869512	Vampola	AF126898		Czhech Republic
Antrodiella semisupina		Labrecque & Labbe´ 372	JN710521		Canada
Byssoporia terrestris	H6012317	FIAPH379-13		UDB031586	Finland
Byssoporia terrestris	H6036784	FIAPH383-13		UDB031621	Finland
Byssoporia terrestris	H7005497	FIAPH370-13		UDB031584	Sweden
Byssoporia terrestris	H7020848	FIAPH454-13		UDB031603	Sweden
Byssoporia terrestris	O-F-254181	NOBAS5500-18		UDB037785	Norway
Byssoporia terrestris		Hjm 18172	EU118608		Sweden
Ceriporia aurantiocarnescens		Vlasak 0105/10	KX236482/ ibid		Czhech Republic
Ceriporia excelsa	CBS 344.63		MH858306/ MH869917		USA: Washington
Ceriporia excelsa	O-F-301553	NOBAS3105-16		UDB036770	Norway
Ceriporia puprurea		Spirin 5415	KX236462/ ibid		Russia
Ceriporia sp	CFMR:DLL2011-136		KJ140638		USA: Wisconsin
Ceriporia sp		L-8020-Sp	KP135050		USA: Washington
Ceriporia sp	OMC1333	Miettinen 17421	KY948779/ KY948887		USA: Arkansas
Ceriporia viridans	KUC20131022-11		KJ668563/ KJ668417		South Korea
Ceriporia viridans		Spirin 3843	KX236480/ ibid		Russia
Ceriporia viridans		Spirin 5909	KX236481/ ibid		Finland
Coltricia abieticola		Cui 12276	KU360673		China
Coltricia abieticola		Cui 12312	KU360674		China
Coltricia cinnamomea		Cui 14289	KY693732		China
Coltricia cinnamomea		Cui 14262	KY693731/ KY693747		China
Coltricia cinnamomea		Cui 10505	KU360676/ KU360645		China
Coltricia confluens		MushroomObserver.org/236441	MG966154		USA: California
Coltricia confluens		GO-2009-008	KC152083		Mexico
Coltricia perennis		Cui 10319	KU360687		China
Coltricia perennis		Cui 10318	KU360686		China
Coltricia perennis	AFTOL-ID 447-clone1		DQ234559		USA
Coltricia perennis	AFTOL-ID 447-clone2		DQ234560		USA
Coltricia perennis	AFTOL-ID 447-clone3		DQ234561		USA
Coltricia perennis	H6012448	FIAPH103-12		UDB031902	Finland
Coltricia perennis	H6029159	Salo 10282	MF319057		Finland
Coltricia perennis	TROM F 17394	NOBAS4838-17		UDB037514	Norway
Coltricia perennis		JV 0809/66	KX364791		China
Coltricia sp.		H28	JX029940		Czhech Republic
Coltricia sp.	TU110599			UDB013206	Papua New Guinea
Coltricia sp.		MushroomObserver.org/210513	MG966155		Mexico
Coltricia subperennis		Dai 11625	KY693735		China
Coltricia subperennis		Dai 13095	KY693736		China
Coltriciella globosa		Cui 7545	KJ5409302		China
Hydnum albidum	LJU GIS 1341		AJ534974		Slovenia
Hydnum rufescens		Korhonen 14238	KX388690		Finland
Physisporinus eminens		Cui 10341	KY131849		China
Physisporinus eminens		Cui 10340	KY131848		China
Physisporinus furcatus		Dai 11313	KY131856		China
Physisporinus furcatus		Dai 2105	KY131854		China
Physisporinus furcatus (type)	TAA-15097		KY131853		Russia
Physisporinus lavendulus		Dai 9925	KY131858		China
Physisporinus sanguinolentus	BRNM 699576		FJ496671		Slovakia
Physisporinus sanguinolentus	CWU3874			UDB033933	Ukraine
Physisporinus sanguinolentus	O-F-302184	NOBAS3422-16		UDB036952	Norway
Physisporinus sanguinolentus		KHL11913	JX109843		Sweden
Physisporinus sanguinolentus	CBS 679.70		MH859899		USA: Montana
Physisporinus tibeticus		Cui 10359	KY131874		China
Physisporinus tibeticus		Cui 9518	KY131872		China
Physisporinus undatus		Miettinen 13591	KY948731		Finland
Physisporinus vitreus	BRNM 693627		FJ496672		Czhech Republic
Physisporinus vitreus	O-F-254203	NOBAS5522-18		UDB037795	Norway
Physisporinus vitreus		isolate 3163	JN710580		Norway
Physisporinus vitreus		KHL11959	JQ031129		Norway
Physisporinus vitreus		Cui 10824	KU376429		China
Physisporinus vitreus		Cui 10818	KU376428		China
Polyporoletus sublividus	DAOM 221078		FJ439518		Canada
Rigidoporus crocatus		MJ38_10	JQ409467		Czech Republic
Rigidoporus pouzarii	SWFC 004524		MK894073		China
Rigidoporus pouzarii		Dai 15005	KP420014		China
Schizopora paradoxa	CBS 319.53		MH857220/MH868758		France
Schizopora sp.	DLL2009-117		JQ673192
Schizopora sp.		HI-F453a	MF161274		USA: Massachusetts
Sidera lenis		Miettinen 11036	FN907914/ ibid		Finland
Sidera lowei		Ryvarden 40576	FN907917/ ibid		Venezuela
Sidera lowei		Ryvarden 38817	FN907919/ ibid		New Zealand
Sidera lunata		JS 15063	DQ873593/ ibid		Norway
Sidera sp.	UC2022907		KP814250		USA: California
Sidera sp.	UC2022911		KP814251		USA: California
Sidera sp.	UC2023008		KP814157		USA: Mississippi
Sidera vulgaris		Ryvarden 37198	FN907918/ ibid		New Zealand
Sistotrema aff. alboluteum	UC2022809		KP814533		USA: Alaska
Sistotrema albopallescens		KHL11070	AM259209		Sweden
Sistotrema confluens		voucher 972	KC862587		Germany
Sistotrema confluens		IK-00495	KX610712		Poland
Sistotrema mucicola		KHL11721	AJ606040		Finland
Sistotrema muscicola	O-F-248059	NOCOR056-15		UDB038106	Norway
Sistotrema sp.	UC2022930		KP814241		USA: California
Sistotrema sp.	UC2022975		KP814242		USA: California
Skeletocutis brevispora	H6033491	Niemelä 6287	MF685347		Finland
Skeletocutis chrysella		Miettinen 9472	FN907916		Finland
Skeletocutis chrysella		strain FD-305	KP135310		USA: Massachusets
Skeletocutis delicata			MF685354		Russia: Karelia
Skeletocutis exilis	H6014020	Helo 1627	MF685357		Finland
Skeletocutis kuehneri	K(M)39515		AJ006678		United Kingdom
Skeletocutis kuehneri		Miettinen 18407	MF685361		Finland
