# Supplementary material for: Polypore fungi as a flagship group to indicate changes in biodiversity – a test case from Estonia
Source: IMA Fungus. 2021 Jan 18;12:2. doi: 10.1186/s43008-020-00050-y (PMC7812660; doi:10.1186/s43008-020-00050-y)
Supplement: Supplementary file 7 — Additional file 7. Numbers of common and unique species for habitat combinations not shown on Euler diagrams (Fig. 3). [file 43008_2020_50_MOESM7_ESM.xlsx]

## Sheet: Additional-file-7
Additional file 7. Numbers of common and unique species for habitat combinations not shown on Euler diagrams (Fig 3)
Polypore fungi as a flagship group to indicate changes in biodiversity – a test case from Estonia. IMA Fungus. Runnel K, Miettinen O, Lõhmus A. Corresponding author: Kadri Runnel, Tartu University, kadri.runnel@ut.ee
		COMMON	UNIQUE
fertile	Meso-eutrophic vs. Eutrophic vs. Park vs. Wooded meadow	22	35
fertile	Meso-eutrophic vs. Eutrophic vs. Wooded meadow	24	15
fertile	Meso-eutrophic vs. Eutrophic vs. Wooded meadow vs. Swamp	24	25
fertile	Meso-eutrophic vs. Park vs. Swamp	46	20
fertile	Meso-eutrophic vs. Wooded meadow	27	8
fertile	Meso-eutrophic vs. Wooded meadow vs. Swamp	26	10
fertile	Meso-eutrophic vs. Swamp	103	6
fertile	Eutrophic vs. Park	45	17
fertile	Eutrophic vs. Park vs. Wooded meadow	23	26
fertile	Eutrophic vs. Park vs. Wooded meadow vs. Swamp	22	32
fertile	Eutrophic vs. Park vs. Swamp	43	22
fertile	Eutrophic vs. Wooded meadow	26	8
fertile	Park vs. Swamp	49	16
poor	Dry boreal vs. Drained peatland	62	3
poor	Dry boreal vs. Drained peatland vs. Alvar vs. Bog	24	20
poor	Dry boreal vs. Drained peatland vs. Heath	37	8
poor	Dry boreal vs. Drained peatland vs. Bog	24	3
poor	Dry boreal vs. Alvar vs. Heath vs. Bog	19	15
poor	Dry boreal vs. Alvar vs. Bog	25	8
poor	Drained peatland vs. Alvar vs. Heath	33	14
poor	Drained peatland vs. Alvar vs. Heath vs. Bog	20	14
poor	Drained peatland vs. Heath	40	5
poor	Drained peatland vs. Bog	27	3
poor	Alvar vs. Heath	38	11
poor	Alvar vs. Heath vs. Bog	20	11
poor	Alvar vs. Bog	28	7
