# Supplementary material for: Polypore fungi as a flagship group to indicate changes in biodiversity – a test case from Estonia
Source: IMA Fungus. 2021 Jan 18;12:2. doi: 10.1186/s43008-020-00050-y (PMC7812660; doi:10.1186/s43008-020-00050-y)
Supplement: Supplementary file 8 — Additional file 8. Nutritional-mode categorization of wood-inhabing polypore species with > 10 records in Estonia (input data for Fig. 4). [file 43008_2020_50_MOESM8_ESM.xlsx]

## Sheet: Additional-file-8
Additional file 8. Nutritional-mode categorization of wood-inhabing polypore species with >10 records in Estonia (input data for Fig. 4).
Polypore fungi as a flagship group to indicate changes in biodiversity – a test case from Estonia. IMA Fungus. Runnel K, Miettinen O, Lõhmus A. Corresponding author: Kadri Runnel, Tartu University, kadri.runnel@ut.ee
	Life strategy	Decay type	Result	Data
Species / used in analysis:	Fig. 4A	Fig. 4B	No. of hosts	only based on Parmasto (2004)
Amylocystis lapponica	late decayer	brown rot	1	no
Anomoloma myceliosum	early decayer	white rot	3	no
Antrodia cretacea	late decayer	brown rot	1	no
Antrodia macra	early decayer	brown rot	3	no
Antrodia mellita	early decayer	brown rot	1	yes
Antrodia piceata	late decayer	brown rot	1	no
Antrodia pulvinascens	late decayer	brown rot	2	no
Antrodia serialis	early decayer	brown rot	5	no
Antrodia sinuosa	early decayer	brown rot	5	no
Antrodia xantha	early decayer	brown rot	4	no
Antrodiella citrinella	late decayer	white rot	4	no
Antrodiella faginea	late decayer	white rot	7	no
Antrodiella pallescens	late decayer	white rot	9	no
Antrodiella romellii	early decayer	white rot	10	no
Antrodiella serpula	late decayer	white rot	9	no
Aporpium macroporum	early decayer	white rot	1	no
Bjerkandera adusta	early decayer	white rot	18	no
Bjerkandera fumosa	early decayer	white rot	11	no
Botryodontia millavensis	early decayer	white rot	1	yes
Ceriporia excelsa	late decayer	white rot	5	no
Ceriporia purpurea	early decayer	white rot	8	no
Ceriporia reticulata	early decayer	white rot	12	no
Ceriporia viridans	late decayer	white rot	11	no
Ceriporiopsis aneirina	early decayer	white rot	1	no
Ceriporiopsis pseudogilvescens	early decayer	white rot	2	no
Ceriporiopsis resinascens	early decayer	white rot	5	no
Cerrena unicolor	early decayer	white rot	11	no
Cinereomyces lindbladii	late decayer	white rot	6	no
Climacocystis borealis	early decayer	white rot	2	no
Daedalea quercina	early decayer	brown rot	1	yes
Daedaleopsis confragosa	early decayer	white rot	7	no
Datronia mollis	early decayer	white rot	14	no
Dichomitus campestris	early decayer	white rot	5	no
Dichomitus squalens	early decayer	white rot	2	no
Diplomitoporus flavescens	early decayer	white rot	2	no
Fibroporia gossypium	late decayer	brown rot	2	no
Fibroporia norrlandica	early decayer	brown rot	3	no
Fibroporia vaillantii	late decayer	brown rot	2	yes
Fistulina hepatica	parasite	brown rot	2	yes
Fomes fomentarius	early decayer	white rot	14	no
Fomitopsis pinicola	early decayer	brown rot	15	no
Fomitopsis rosea	early decayer	brown rot	2	no
Funalia trogii	early decayer	white rot	4	no
Ganoderma applanatum	late decayer	white rot	15	no
Ganoderma lucidum	late decayer	white rot	7	no
Gloeophyllum abietinum	early decayer	brown rot	2	no
Gloeophyllum odoratum	late decayer	brown rot	4	no
Gloeophyllum sepiarium	early decayer	brown rot	9	no
Gloeophyllum trabeum	early decayer	brown rot	4	no
Gloeoporus dichrous	early decayer	white rot	5	no
Gloeoporus pannocinctus	late decayer	white rot	10	no
Grifola frondosa	parasite	white rot	1	yes
Hapalopilus rutilans	early decayer	white rot	10	no
Heterobasidion annosum	early decayer	white rot	5	no
Heterobasidion parviporum	early decayer	white rot	3	no
Hyphodontia flavipora	early decayer	white rot	5	no
Hyphodontia paradoxa	late decayer	white rot	9	no
Hyphodontia radula	early decayer	white rot	13	no
Inonotus obliquus	parasite	white rot	6	no
Inonotus radiatus	early decayer	white rot	10	no
Inonotus rheades	early decayer	white rot	1	no
Inonotus ulmicola	parasite	white rot	1	yes
Irpex lacteus	early decayer	white rot	10	no
Ischnoderma benzoinum	early decayer	white rot	4	no
Junghuhnia collabens	late decayer	white rot	2	no
Junghuhnia luteoalba	early decayer	white rot	2	no
Junghuhnia nitida	early decayer	white rot	15	no
Junghuhnia pseudozilingiana	parasite	white rot	2	no
Laetiporus sulphureus	parasite	brown rot	10	no
Lenzites betulinus	early decayer	white rot	11	no
Leptoporus mollis	early decayer	brown rot	2	no
Meruliopsis taxicola	early decayer	white rot	2	no
Onnia leporina	parasite	white rot	1	no
Onnia tomentosa	parasite	white rot	2	no
Oxyporus corticola	early decayer	white rot	9	no
Oxyporus populinus	early decayer	white rot	12	no
Perenniporia medulla-panis	early decayer	white rot	1	yes
Perenniporia subacida	early decayer	white rot	7	no
Phaeolus schweinitzii	parasite	brown rot	2	no
Phellinus alni	parasite	white rot	10	no
Phellinus chrysoloma	early decayer	white rot	1	no
Phellinus conchatus	parasite	white rot	7	no
Phellinus ferrugineofuscus	early decayer	white rot	3	no
Phellinus ferruginosus	early decayer	white rot	7	no
Phellinus igniarius	parasite	white rot	1	no
Phellinus laevigatus	early decayer	white rot	2	no
Phellinus lundellii	early decayer	white rot	4	no
Phellinus nigricans	parasite	white rot	1	no
Phellinus nigrolimitatus	late decayer	white rot	2	no
Phellinus pini	parasite	white rot	1	no
Phellinus populicola	parasite	white rot	1	no
Phellinus punctatus	parasite	white rot	10	no
Phellinus robustus	parasite	white rot	1	yes
Phellinus tremulae	parasite	white rot	1	no
Physisporinus sanguinolentus	late decayer	white rot	10	no
Physisporinus vitreus	early decayer	white rot	11	no
Piptoporus betulinus	early decayer	brown rot	1	no
Polyporus badius	late decayer	white rot	9	no
Polyporus brumalis	late decayer	white rot	8	no
Polyporus ciliatus	late decayer	white rot	8	no
Polyporus leptocephalus	early decayer	white rot	11	no
Polyporus melanopus	late decayer	white rot	1	yes
Polyporus squamosus	parasite	white rot	10	no
Polyporus umbellatus	parasite	white rot	3	yes
Porotheleum fimbriatum	late decayer	brown rot	14	no
Porpomyces mucidus	late decayer	white rot	8	no
Postia alni	early decayer	brown rot	15	no
Postia caesia	early decayer	brown rot	3	no
Postia floriformis	early decayer	brown rot	2	no
Postia fragilis	early decayer	brown rot	3	no
Postia guttulata	late decayer	brown rot	2	no
Postia hibernica	early decayer	brown rot	3	no
Postia leucomallella	early decayer	brown rot	4	no
Postia ptychogaster	early decayer	brown rot	3	no
Postia rennyi	late decayer	brown rot	2	no
Postia romelli	late decayer	brown rot	6	no
Postia stiptica	early decayer	brown rot	6	no
Postia tephroleuca	early decayer	brown rot	11	no
Postia undosa	early decayer	brown rot	6	no
Protomerulius caryae	late decayer	white rot	6	no
Pycnoporellus fulgens	early decayer	brown rot	6	no
Pycnoporus cinnabarinus	early decayer	white rot	11	no
Rhodonia placenta	late decayer	brown rot	4	no
Rigidoporus crocatus	late decayer	white rot	9	no
Sarcoporia polyspora	late decayer	brown rot	2	no
Sidera lenis	late decayer	white rot	3	no
Sidera vulgaris	late decayer	white rot	7	no
Sistotrema alboluteum	late decayer	white rot	4	no
Skeletocutis amorpha	early decayer	white rot	3	no
Skeletocutis biguttulata	early decayer	white rot	10	no
Skeletocutis carneogrisea	early decayer	white rot	2	no
Skeletocutis kuehneri	early decayer	white rot	2	no
Skeletocutis nivea	early decayer	white rot	14	no
Skeletocutis odora	early decayer	white rot	4	no
Skeletocutis papyracea	early decayer	white rot	2	no
Skeletocutis stellae	late decayer	white rot	2	no
Spongipellis fissilis	early decayer	white rot	2	no
Spongipellis spumea	parasite	white rot	3	yes
Trametes hirsuta	early decayer	white rot	18	no
Trametes ochracea	early decayer	white rot	14	no
Trametes pubescens	early decayer	white rot	10	no
Trametes suaveolens	parasite	white rot	3	yes
Trametes versicolor	early decayer	white rot	16	no
Trechispora candidissima	early decayer	white rot	5	yes
Trechispora hymenocystis	late decayer	white rot	10	no
Trechispora mollusca	late decayer	white rot	11	no
Trichaptum abietinum	early decayer	white rot	5	no
Trichaptum fuscoviolaceum	early decayer	white rot	2	no
Trichaptum pargamenum	early decayer	white rot	3	no
Tyromyces chioneus	late decayer	white rot	13	no
